# Supplementary material for: Isomaltulose-Based Stimulant Beverages Can Improve Postprandial Metabolic Responses Without Compromising Cognitive Benefits Associated with Caffeinated Energy Drinks
Source: Nutrients. 2026 Apr 6;18(7):1163. doi: 10.3390/nu18071163 (PMC13074367; doi:10.3390/nu18071163)
Supplement: Supplementary file 1 [file nutrients-18-01163-s001.zip]

Archive with 1 entries (1 files):
- Bolt_Nutrients_supplementary.xlsx
