# Supplementary material for: Isomaltulose-Based Stimulant Beverages Can Improve Postprandial Metabolic Responses Without Compromising Cognitive Benefits Associated with Caffeinated Energy Drinks
Source: Nutrients. 2026 Apr 6;18(7):1163. doi: 10.3390/nu18071163 (PMC13074367; doi:10.3390/nu18071163)
Supplement: Supplementary file 1 [file nutrients-18-01163-s001.zip › Bolt_Nutrients_supplementary.xlsx]

## Sheet: Blood data
sample ID	Glucose	Insulin	Code
units	mmol/L	uU/mL
1A	9.03	50.52	sucrose
1B	5.6658	7.6209	placebo
1C	No data	No data	isomaltulose
2A	5.97	19.02	sucrose
2B	5.07	6.06	placebo
2C	5.2	7.1	isomaltulose
3A	6.68	21.87	sucrose
3B	5.95	6.5	placebo
3C	5.84	14.07	isomaltulose
4A	6.55	19.73	sucrose
4B	5.26	10.78	placebo
4C	5.72	8.42	isomaltulose
5A	6.6568	16.8618	sucrose
5B	5	6.84	placebo
5C	5.39	9.46	isomaltulose
6A	4.65	5.22	sucrose
6B	5.4225	7.65	placebo
6C	6.15	12.14	isomaltulose
7A	10.04	41.13	sucrose
7B	5.17	11.46	placebo
7C	6.6	28.19	isomaltulose
8A	7.25	22.2	sucrose
8B	5.52	5.76	placebo
8C	6.8	14.84	isomaltulose
9A	7.49	42.57	sucrose
9B	4.97	11.18	placebo
9C	6.33	24.25	isomaltulose
10A	5.62	10.63	sucrose
10B	5	8.09	placebo
10C	6.58	19.43	isomaltulose
31A	8.31	17.01	sucrose		P31 = extra person to account for P1C being missing
31B	5.64	6.35	placebo		P31 = extra person to account for P1C being missing
31C	6	9.68	isomaltulose		P31 = extra person to account for P1C being missing
P11	6.03	37.25	isomaltulose
P11	8.49	75.08	sucrose
P11	5.3946	10.5228	placebo
P12	6.12	11.94	isomaltulose
P12	7.62	45.34	sucrose
P12	5.77	20.9	placebo
P13	5.9	32.51	isomaltulose
P13	6.22	35.4	sucrose
P13	5.04	9.69	placebo
P14	6.54	7.93	isomaltulose
P14	7.86	14.41	sucrose
P14	5.45	4.2	placebo
P15	6.22	22.08	isomaltulose
P15	8.18	44.39	sucrose
P15	5.24	17.39	placebo
P16	6.53	9.34	isomaltulose
P16	7.78	17.81	sucrose
P16	5.45	2.35	placebo
P17	5.22	22.06	isomaltulose
P17	6.93	46.86	sucrose
P17	4.58	9.07	placebo
P18	7.36	15.76	isomaltulose
P18	8.52	23.88	sucrose
P18	5.83	6.98	placebo
P19	6.07	7.16	isomaltulose
P19	7.54	13.6	sucrose
P19	5.42	2.49	placebo
P20	7.03052	9.67946	isomaltulose
P20	9.14	19.89	sucrose
P20	6.02	4.2	placebo
P21	4.83	3.99	placebo
P21	5.36	10.66	sucrose
P21	4.65	4.39	isomaltulose
P22	5.85	7.36	placebo
P22	6.16	41.75	sucrose
P22	6.74	23.14	isomaltulose
P23	5.37	33.27	placebo
P23	7.23	76.2	sucrose
P23	6.8	69.03	isomaltulose
P24	5.49	8.18	placebo
P24	7.02	11.04	sucrose
P24	6.4106	13.9251	isomaltulose
P25	4.72	3.42	placebo
P25	8.12	30.32	sucrose
P25	6.3	20.08	isomaltulose
P26	5.08	3.05	placebo
P26	7.28	12.54	sucrose
P26	6.45	12.06	isomaltulose
P27	5.36	4.94	placebo
P27	6.74	10.44	sucrose
P27	7	8.7	isomaltulose
P28	4.91	5.01	placebo
P28	5.89	20.16	sucrose
P28	6.58	54.44	isomaltulose
P29	5.35	25.11	placebo
P29	7.38	41.04	sucrose
P29	7.17	29.26	isomaltulose
P30	5.64	14.95	placebo
P30	8.65	29.24	sucrose
P30	8.1396	44.7412	isomaltulose

## Sheet: Cognitive data
	Composite memory					Psychomotor speed				Reaction time					Complex attention					Cognitive flexibility					Processing speed					Executive function					Verbal memory					Visual memory					Working memory
ID	sucrose	isomaltulose	placebo		ID	Sucrose	Isomaltulose	Placebo		ID	Sucrose	Isomaltulose	Placebo		ID	Sucrose	Isomaltulose	Placebo		ID	Sucrose	Isomaltulose	Placebo		ID	Sucrose	Isomaltulose	Placebo		ID	Sucrose	Isomaltulose	Placebo		ID	Sucrose	Isomaltulose	Placebo		ID	Sucrose	Isomaltulose	Placebo		ID	Sucrose	Isomaltulose	Placebo
P1	99	96	101		P1	126	120	111		P1	122	121	114		P1	113	104	110		P1	126	123	117		P1	110	104	91		P1	126	125	117		P1	100	89	118		P1	99	102	88		P1	116	119	102
P2	78	111	105		P2	109	114	112		P2	104	105	108		P2	44	104	50		P2	94	123	100		P2	116	129	114		P2	99	123	102		P2	108	97	97		P2	63	118	110		P2	91	116	88
P3	84	82	88		P3	101	107	106		P3	112	111	114		P3	98	89	89		P3	91	88	89		P3	95	122	108		P3	93	90	94		P3	104	86	97		P3	74	85	85		P3	109	102	109
P4	92	86	78		P4	82	92	89		P4	97	96	85		P4	107	107	101		P4	109	111	91		P4	89	99	91		P4	108	111	91		P4	100	100	75		P4	88	79	88		P4	91	109	84
P5	115	65	107		P5	102	86	90		P5	108	101	106		P5	92	65	80		P5	111	79	102		P5	112	83	94		P5	114	82	102		P5	111	93	97		P5	113	54	113		P5	109	109	116
P6	105	101	121		P6	107	107	106		P6	105	108	112		P6	105	105	113		P6	121	111	127		P6	111	108	96		P6	123	113	126		P6	112	109	112		P6	96	93	123		P6	99	99	109
P7	117	80	103		P7	118	101	117		P7	102	108	105		P7	113	95	105		P7	121	103	114		P7	110	95	108		P7	120	107	114		P7	103	71	109		P7	126	93	96		P7	121	119	121
P8	84	86	86		P8	119	113	107		P8	104	105	101		P8	107	92	107		P8	126	115	123		P8	114	97	82		P8	126	116	123		P8	89	89	75		P8	85	88	99		P8	119	109	109
P9	111	113	122		P9	127	130	120		P9	108	99	99		P9	107	107	116		P9	118	122	125		P9	125	124	106		P9	119	122	123		P9	100	111	126		P9	116	110	113		P9	102	116	98
P10	128	134	132		P10	128	122	130		P10	103	116	109		P10	113	113	107		P10	134	129	129		P10	121	105	119		P10	132	128	129		P10	126	126	126		P10	121	130	127		P10	116	112	105
P11	126	115	120		P11	116	118	117		P11	105	109	109		P11	116	101	107		P11	118	99	112		P11	86	96	99		P11	117	99	114		P11	111	115	108		P11	130	110	124		P11	109	112	105
P12	107	111	111		P12	107	116	114		P12	94	105	98		P12	113	101	80		P12	120	106	76		P12	79	108	105		P12	120	107	76		P12	108	97	97		P12	105	118	118		P12	77	84	112
P13	115	103	120		P13	139	135	141		P13	105	113	123		P13	95	92	92		P13	109	115	114		P13	155	145	145		P13	116	119	117		P13	122	108	118		P13	105	99	116		P13	112	119	116
P14	103	99	107		P14	124	133	129		P14	112	117	110		P14	86	98	107		P14	105	120	129		P14	112	129	128		P14	107	123	131		P14	108	89	100		P14	99	107	110		P14	105	98	98
P15	120	120	124		P15	107	116	135		P15	93	88	100		P15	92	101	107		P15	92	114	118		P15	108	114	133		P15	99	116	119		P15	122	122	122		P15	113	113	118		P15	116	119	116
P16	116	104	114		P16	101	118	117		P16	111	106	109		P16	85	100	120		P16	94	112	118		P16	103	114	110		P16	97	111	117		P16	102	112	115		P16	122	95	107		P16	106	118	109
P17	119	80	96		P17	112	109	99		P17	109	120	114		P17	95	95	92		P17	108	126	118		P17	119	118	104		P17	111	131	123		P17	108	71	89		P17	121	93	102		P17	109	116	109
P18	96	103	111		P18	101	111	110		P18	101	97	113		P18	104	104	104		P18	106	112	126		P18	100	114	116		P18	107	113	128		P18	89	108	118		P18	102	99	102		P18	88	105	112
P19	109	117	99		P19	126	125	123		P19	116	120	115		P19	107	107	107		P19	120	125	128		P19	125	128	128		P19	122	123	129		P19	89	115	86		P19	121	113	110		P19	119	119	116
P20	109	88	92		P20	122	122	107		P20	112	119	117		P20	107	104	107		P20	109	109	112		P20	94	105	102		P20	110	113	114		P20	108	86	86		P20	107	93	99		P20	116	119	105
P21	94	99	107		P21	110	107	111		P21	103	98	103		P21	107	116	104		P21	111	118	108		P21	96	93	97		P21	110	117	107		P21	97	86	104		P21	93	110	107		P21	112	119	105
P22	92	84	82		P22	105	98	94		P22	104	91	96		P22	92	89	83		P22	105	97	99		P22	99	91	99		P22	110	99	102		P22	71	79	64		P22	110	93	102		P22	98	98	102
P23	82	119	97		P23	135	132	126		P23	110	108	103		P23	116	110	110		P23	126	125	118		P23	105	116	97		P23	126	125	119		P23	82	115	104		P23	88	116	93		P23	105	105	88
P24	80	82	88		P24	88	99	92		P24	115	121	112		P24	71	95	101		P24	68	105	94		P24	73	80	80		P24	75	111	96		P24	53	89	100		P24	107	82	82		P24	95	116	77
P25	73	82	80		P25	90	94	88		P25	109	117	101		P25	107	110	107		P25	117	132	106		P25	112	124	114		P25	119	134	107		P25	50	104	89		P25	99	71	79		P25	91	112	81
P26	132	117	128		P26	110	110	88		P26	91	96	76		P26	80	104	83		P26	85	112	82		P26	113	112	104		P26	90	116	85		P26	118	115	118		P26	132	113	127		P26	119	116	102
P27	96	92	94		P27	120	124	109		P27	101	107	93		P27	95	107	95		P27	100	118	106		P27	105	96	90		P27	104	120	108		P27	97	86	97		P27	96	99	93		P27	116	119	116
P28	101	82	92		P28	117	114	92		P28	113	99	109		P28	110	110	104		P28	132	128	120		P28	123	123	94		P28	132	126	119		P28	108	93	111		P28	96	79	79		P28	119	109	116
P29	113	103	109		P29	127	139			P29	113	116	104		P29	110	107	104		P29	128	129	115		P29	125	138			P29	126	131	117		P29	111	111	122		P29	110	96	96		P29	116	109	109
P30	101	120	117		P30	111	110	104		P30	115	108	99		P30	113	113	107		P30	125	129	111		P30	121	121	106		P30	125	128	111		P30	111	111	111		P30	93	121	116		P30	116	105	112
[truncated: 28 more columns]

## Sheet: Subjective data
Consumer questionnaire
	Energy				Awake					Focused					Good mood					Brain fog					Productive					Tired					Refreshed					Exercising					Concentrate
ID	Sucrose	Placebo	Isomaltulose		ID	Sucrose	Placebo	Isomaltulose		ID	Sucrose	Placebo	Isomaltulose		ID	Sucrose	Placebo	Isomaltulose		ID	Sucrose	Placebo	Isomaltulose		ID	Sucrose	Placebo	Isomaltulose		ID	Sucrose	Placebo	Isomaltulose		ID	Sucrose	Placebo	Isomaltulose		ID	Sucrose	Placebo	Isomaltulose		ID	Sucrose	Placebo	Isomaltulose
P1	48.0263	65.7895	54.6053		P1	49.3421	80.9211	81.5789		P1	40.1316	82.2368	71.7105		P1	55.2632	74.3421	78.2895		P1	32.2368	7.89474	18.4211		P1	47.3684	48.0263	71.0526		P1	48.6842	9.21053	19.7368		P1	47.3684	74.3421	88.8158		P1	48.6842	55.2632	48.0263		P1	34.2105	66.4474	59.8684
P2	61.1842	62.5	89.4737		P2	100	78.2895	92.1053		P2	73.0263	47.3684	87.5		P2	100	100	92.1053		P2	0	0	3.28947		P2	48.0263	46.0526	48.6842		P2	47.3684	63.8158	6.57895		P2	49.3421	47.3684	47.3684		P2	8.55263	0	3.28947		P2	82.8947	65.1316	76.3158
P3	48.6842	52.6316	65.1316		P3	44.7368	53.9474	62.5		P3	52.6316	66.4474	65.1316		P3	59.2105	71.7105	67.7632		P3	40.1316	26.9737	30.2632		P3	50.6579	65.7895	63.8158		P3	54.6053	51.3158	33.5526		P3	48.0263	47.3684	67.1053		P3	21.7105	39.4737	58.5526		P3	48.0263	71.7105	60.5263
P4	83.5526	42.1053	77.6316		P4	82.2368	56.5789	80.2632		P4	38.8158	40.1316	65.1316		P4	82.2368	72.3684	78.9474		P4	48.0263	76.3158	31.5789		P4	59.8684	38.8158	39.4737		P4	32.8947	58.5526	30.9211		P4	71.7105	30.9211	67.1053		P4	71.7105	65.1316	48.0263		P4	65.1316	34.2105	61.8421
P5	53.2895	Researcher error	47.3684		P5	73.6842	Researcher error	54.6053		P5	74.3421	Researcher error	54.6053		P5	67.7632	Researcher error	67.7632		P5	30.2632	Researcher error	32.2368		P5	52.6316	Researcher error	50		P5	34.2105	Researcher error	46.7105		P5	67.1053	Researcher error	38.8158		P5	78.9474	Researcher error	51.9737		P5	60.5263	Researcher error	48.0263
P6	61.1842	42.7632	84.2105		P6	81.5789	39.4737	86.8421		P6	78.2895	47.3684	64.4737		P6	85.5263	80.9211	92.1053		P6	59.8684	61.1842	67.1053		P6	78.2895	48.0263	82.2368		P6	58.5526	64.4737	13.1579		P6	63.8158	30.9211	80.2632		P6	63.8158	34.8684	88.1579		P6	69.0789	40.1316	73.6842
P7	29.6053	25	36.8421		P7	40.7895	36.8421	53.2895		P7	41.4474	38.1579	56.5789		P7	47.3684	54.6053	48.6842		P7	63.8158	27.6316	4.60526		P7	44.0789	54.6053	52.6316		P7	75	78.2895	75		P7	33.5526	30.9211	30.2632		P7	20.3947	11.1842	19.7368		P7	48.0263	49.3421	73.0263
P8	73.0263	51.9737	55.9211		P8	73.6842	82.8947	75		P8	61.8421	48.0263	74.3421		P8	48.6842	48.0263	48.0263		P8	25.6579	48.0263	23.6842		P8	64.4737	38.8158	54.6053		P8	47.3684	59.8684	36.1842		P8	61.1842	58.5526	47.3684		P8	61.8421	47.3684	47.3684		P8	19.7368	16.4474	48.0263
P9	57.2368	61.1842	61.1842		P9	61.1842	60.5263	75		P9	42.1053	61.8421	48.0263		P9	78.2895	90.1316	86.8421		P9	29.6053	14.4737	28.9474		P9	48.0263	78.9474	45.3947		P9	34.2105	32.2368	55.2632		P9	59.8684	49.3421	47.3684		P9	21.0526	67.7632	62.5		P9	44.0789	66.4474	38.8158
P10	59.8684	79.6053	42.7632		P10	65.1316	55.9211	51.3158		P10	58.5526	66.4474	38.1579		P10	71.0526	76.9737	63.1579		P10	17.7632	46.7105	34.2105		P10	67.1053	56.5789	50		P10	46.0526	62.5	46.0526		P10	54.6053	25.6579	34.2105		P10	53.9474	59.8684	52.6316		P10	34.2105	34.8684	41.4474
P11	83.2168	71.3287	62.5		P11	68.5315	69.2308	63.8158		P11	64.3357	58.7413	48.0263		P11	71.3287	51.7483	46.0526		P11	55.2448	69.2308	60.5263		P11	75.5245	62.2378	57.2368		P11	47.5524	Participant error	50		P11	58.7413	Participant error	35.5263		P11	18.1818	Participant error	30.2632		P11	32.8671	Participant error	57.2368
P12	22.3776	47.5524	22.3776		P12	22.3776	47.5524	47.5524		P12	25.1748	47.5524	47.5524		P12	46.8531	47.5524	47.5524		P12	46.8531	48.2517	22.3776		P12	23.0769	47.5524	23.0769		P12	76.9231	Participant error	60.8392		P12	16.7832	Participant error	46.8531		P12	0	Participant error	1.3986		P12	47.5524	Participant error	62.2378
P13	48.2517	76.2238	62.9371		P13	46.8531	68.5315	62.9371		P13	47.5524	66.4336	62.2378		P13	83.2168	87.4126	76.2238		P13	48.2517	20.2797	13.2867		P13	82.5175	86.014	69.2308		P13	65.035	48.2517	48.951		P13	45.4545	46.8531	58.042		P13	36.3636	29.3706	48.2517		P13	61.5385	93.007	63.6364
P14	53.9474	55.9211	61.8421		P14	53.9474	75.6579	80.9211		P14	58.5526	73.6842	81.5789		P14	55.2632	74.3421	Participant error		P14	35.5263	35.5263	Participant error		P14	55.2632	76.9737	Participant error		P14	47.3684	42.1053	Participant error		P14	57.2368	76.9737	Participant error		P14	61.1842	61.1842	Participant error		P14	64.4737	81.5789	Participant error
P15	85.3147	48.2517	76.9737		P15	89.5105	92.3077	92.1053		P15	85.3147	50.3497	50.6579		P15	95.1049	50.3497	100		P15	3.4965	24.4755	34.8684		P15	89.5105	76.2238	90.7895		P15	2.0979	25.8741	2.63158		P15	72.028	38.4615	78.2895		P15	87.4126	47.5524	48.6842		P15	94.4056	26.5734	56.5789
P16	37.0629	22.3776	37.7622		P16	51.7483	0	53.1469		P16	50.3497	22.3776	39.8601		P16	106.294	106.294	106.294		P16	67.1329	48.2517	53.1469		P16	50.3497	24.4755	36.3636		P16	60.8392	69.2308	38.4615		P16	41.2587	29.3706	53.1469		P16	38.4615	27.2727	0		P16	51.049	28.6713	38.4615
P17	76.2238	34.2657	47.5524		P17	86.7133	85.3147	95.1049		P17	83.2168	44.0559	68.5315		P17	78.3217	48.2517	72.7273		P17	16.7832	54.5455	26.5734		P17	61.5385	29.3706	46.8531		P17	19.5804	47.5524	31.4685		P17	88.8112	39.8601	67.8322		P17	48.2517	37.7622	27.972		P17	68.5315	38.4615	60.1399
P18	52.4476	47.5524	69.9301		P18	41.958	48.2517	65.7343		P18	37.7622	46.1538	71.3287		P18	37.0629	51.7483	72.7273		P18	37.7622	46.1538	25.1748		P18	43.3566	40.5594	74.1259		P18	60.1399	Participant error	Participant error		P18	41.958	Participant error	Participant error		P18	60.8392	Participant error	Participant error		P18	37.0629	Participant error	Participant error
P19	57.3427	54.5455	52.4476		P19	59.4406	56.6434	57.3427		P19	65.7343	65.7343	58.7413		P19	67.8322	66.4336	64.3357		P19	79.021	6.99301	8.39161		P19	63.6364	68.5315	53.8462		P19	16.7832	11.8881	47.5524		P19	48.951	71.3287	47.5524		P19	81.1189	76.9231	61.5385		P19	81.1189	80.4196	60.1399
P20	68.4211	48.2517	23.6842		P20	89.4737	97.2028	26.3158		P20	79.6053	76.2238	47.3684		P20	79.6053	47.5524	47.3684		P20	7.89474	5.59441	47.3684		P20	88.1579	73.4266	23.6842		P20	12.5	4.1958	77.6316		P20	66.4474	81.1189	21.7105		P20	69.0789	76.2238	23.0263		P20	90.1316	93.7063	21.7105
P21	84.6154	69.2308	85.3147		P21	86.7133	86.7133	81.8182		P21	86.014	67.8322	81.1189		P21	88.1119	68.5315	82.5175		P21	15.3846	46.8531	18.1818		P21	76.9231	67.8322	76.9231		P21	31.4685	53.8462	23.0769		P21	73.4266	58.7413	73.4266		P21	58.042	35.6643	57.3427		P21	76.9231	67.1329	78.3217
P22	48.951	52.4476	44.0559		P22	84.6154	55.2448	41.958		P22	55.2448	56.6434	39.8601		P22	61.5385	54.5455	58.042		P22	39.1608	38.4615	46.8531		P22	48.2517	48.951	35.6643		P22	37.0629	38.4615	53.8462		P22	57.3427	54.5455	42.6573		P22	55.2448	55.9441	23.7762		P22	59.4406	55.9441	48.2517
P23	50.3497	51.7483	60.8392		P23	52.4476	32.1678	76.9231		P23	56.6434	37.7622	79.021		P23	58.7413	48.951	79.7203		P23	12.5874	60.8392	13.986		P23	62.2378	46.8531	77.6224		P23	23.7762	62.2378	34.965		P23	61.5385	35.6643	66.4336		P23	49.6503	37.7622	36.3636		P23	60.8392	37.7622	65.035
P24	33.5664	74.8252	62.9371		P24	48.2517	76.2238	66.4336		P24	59.4406	74.8252	59.4406		P24	69.9301	73.4266	72.7273		P24	35.6643	18.8811	22.3776		P24	69.9301	67.8322	62.9371		P24	60.1399	25.1748	26.5734		P24	47.5524	66.4336	51.7483		P24	71.3287	76.9231	81.1189		P24	60.1399	74.8252	71.3287
P25	81.8182	83.9161	85.3147		P25	81.1189	83.2168	86.014		P25	85.3147	62.2378	80.4196		P25	76.9231	83.2168	86.7133		P25	27.2727	56.6434	10.4895		P25	76.9231	67.1329	77.6224		P25	30.7692	67.8322	43.3566		P25	61.5385	39.8601	65.035		P25	43.3566	23.0769	76.2238		P25	72.028	73.4266	84.6154
P26	65.035	60.1399	72.028		P26	87.4126	61.5385	69.9301		P26	60.8392	57.3427	72.028		P26	78.3217	55.9441	75.5245		P26	9.09091	27.2727	23.0769		P26	64.3357	65.035	60.8392		P26	23.7762	36.3636	22.3776		P26	57.3427	38.4615	29.3706		P26	46.8531	46.1538	46.8531		P26	67.8322	67.8322	67.8322
P27	60.1399	65.035	65.035		P27	67.1329	65.035	72.028		P27	79.021	38.4615	47.5524		P27	76.9231	77.6224	83.2168		P27	25.1748	46.8531	47.5524		P27	47.5524	48.2517	48.2517		P27	17.4825	36.3636	23.7762		P27	67.8322	65.035	70.6294		P27	70.6294	46.8531	47.5524		P27	71.3287	70.6294	87.4126
P28	61.5385	39.1608	60.1399		P28	61.5385	56.6434	62.9371		P28	61.5385	48.951	65.7343		P28	76.9231	68.5315	67.8322		P28	34.2657	64.3357	46.1538		P28	65.035	37.0629	60.1399		P28	48.2517	64.3357	47.5524		P28	54.5455	29.3706	58.7413		P28	57.3427	38.4615	57.3427		P28	58.042	37.0629	58.7413
P29	71.3287	16.0839	22.3776		P29	81.8182	18.8811	25.1748		P29	50.3497	20.2797	8.39161		P29	68.5315	81.8182	64.3357		P29	23.0769	81.1189	46.8531		P29	51.7483	12.5874	25.1748		P29	30.0699	73.4266	76.9231		P29	65.035	19.5804	27.972		P29	73.4266	18.8811	21.6783		P29	76.9231	19.5804	27.2727
P30	100	100	100		P30	100	100	100		P30	100	100	100		P30	100	100	100		P30	0	50	0		P30	100	100	100		P30	0	0	0		P30	100	100	100		P30	100	100	100		P30	100	100	100
POMS-SF confused	Sucrose																														Placebo
	P1	P2	P3	P4	P5	P6	P7	P8	P9	P10	P11	P12	P13	P14	P15	P16	P17	P18	P19	P20	P21	P22	P23	P24	P25	P26	P27	P28	P29	P30	P1	P2	P3	P4	P5	P6	P7	P8	P9	P10	P11	P12	P13	P14	P15	P16	P17	P18	P19
Pre-drink	0	0	3	1	0	1	2	2	0	2	6	1	0	1	1	0	0	0	0	1	0	1	2	1	1	0	0	0	5	4	0	2	1	1	0	0	1	7	1	3	6	1	0	1	4	0	1	0	0
30 minutes	1	0	2	2	0	0	1	3	0	3	6	1	0	0	0	0	0	0	0	0	0	0	1	0	0	0	0	1	6	0	0	1	2	1	0	1	1	3	1	1	4	0	0	0	2	1	1	0	0
Post-test	0	0	6	1	0	1	0	2	1	1	5	0	0	0	1	0	1	0	0	0	0	0	4	0	0	0	0	0	5	0	0	1	3	3	0	1	1	3	1	3	4	1	0	1	1	1	1	0	0
POMS-SF depression	Sucrose																														Placebo
Pre-drink	0	1	6	0	0	0	0	0	0	4	8	0	0	0	0	0	0	2	0	0	0	0	0	0	2	0	1	0	6	0	0	0	7	0	0	0	5	16	0	6	6	0	0	0	7	0	0	0	0
30 minutes	0	0	4	0	0	0	0	0	0	3	8	0	0	0	0	0	0	2	0	0	0	0	1	0	0	0	0	0	5	0	0	0	5	0	0	0	0	7	0	3	6	0	0	0	2	0	0	0	0
Post-test	0	0	1	0	0	0	0	0	0	1	4	0	0	0	0	0	0	0	0	0	0	0	2	0	0	0	0	0	9	0	1	0	5	0	1	0	0	4	0	4	6	0	0	0	1	0	0	0	1
POMS-SF tension	Sucrose																														Placebo
Pre-drink	0	1	1	1	0	0	2	7	0	6	17	0	0	0	3	0	0	0	1	1	2	2	1	3	11	5	6	5	10	6	0	5	2	2	0	0	2	15	3	10	8	1	0	0	4	2	0	0	0
30 minutes	0	1	4	2	0	0	1	6	0	6	15	0	0	0	4	0	4	0	1	3	0	1	3	4	5	4	2	5	6	10	0	1	5	1	0	2	4	9	0	8	9	0	0	0	1	0	0	0	0
Post-test	1	4	5	1	0	0	0	7	0	3	8	0	0	0	3	0	4	0	0	1	0	0	13	1	5	1	3	5	6	4	1	1	4	2	0	1	1	9	0	7	9	0	0	0	0	0	0	0	0
POMS-SF fatigue	Sucrose																														Placebo
Pre-drink	1	4	4	0	0	4	10	4	2	10	11	10	1	5	0	3	3	2	2	1	3	5	0	4	3	3	4	3	9	0	1	3	5	5	0	0	19	12	3	11	6	0	3	3	6	0	1	1	0
30 minutes	1	2	6	0	0	4	6	4	1	5	9	10	1	2	0	3	0	1	0	0	0	1	1	4	2	0	2	8	7	1	0	3	4	3	0	6	10	6	1	8	5	0	2	2	3	3	1	1	0
Post-test	0	0	3	2	0	5	4	5	2	4	4	0	0	0	0	4	0	0	0	0	0	0	6	2	1	0	0	7	13	0	3	2	7	7	0	8	12	5	2	9	6	0	3	3	4	3	2	4	0
POMS-SF vigour	Sucrose																														Placebo
Pre-drink	0	5	16	3	7	6	1	1	3	12	19	0	6	2	15	7	2	1	1	2	5	3	13	8	12	11	14	13	14	23	0	8	13	6	9	16	2	6	8	13	15	4	3	4	6	7	1	3	3
30 minutes	0	9	13	3	8	8	3	5	2	12	18	0	4	5	14	6	10	0	5	3	23	4	12	6	12	10	12	4	15	24	2	11	11	7	0	12	4	7	7	14	13	5	4	8	5	2	2	1	4
Post-test	2	9	13	6	9	12	4	3	1	12	13	0	4	9	11	9	12	2	4	4	6	9	4	3	4	9	20	15	7	23	0	12	8	2	10	13	3	7	5	12	11	5	3	5	1	1	1	0	1
Affective arousal	Sucrose																														Placebo
Pre-drink	49.6	35.6	55.2	68.8	29.6	14.4	25.6	66.4	49.6	51.2	70.8	0	51.2	50.8	78.8	65.6	5.2	70	50.4	24.8	59.6	27.2	50.4	32.8	49.2	0	57.6	50.8	60.8	100	49.2	52.8	22.8	50	35.2	70.4	50.4	17.6	68.8	27.2	57.6	49.6	51.2	50.8	75.2	48.8	5.2	57.2	56.8
30 minutes	57.6	74	48.4	66	26.8	47.6	22	63.6	61.6	64	73.6	19.6	51.6	62.4	96.4	48.8	70	59.6	50.8	29.6	78.8	61.6	50.4	49.6	60.8	0	58.8	59.6	49.2	100	76	72	40	57.2	0	60.8	49.6	49.6	70.4	60.8	56	50.4	50.4	61.6	52	34	30.4	54.8	60.8
Post-test	57.6	67.6	57.2	80	60.8	76	62.8	59.2	44.8	56.4	66	0	51.6	66.4	90	41.2	96	64	53.6	49.6	64	73.2	50.8	62.8	72.4	0.8	82	20.4	24.8	100	40.8	67.2	58.4	36.8	64	49.6	62.4	50.8	64.8	36	69.6	59.2	50.8	66.8	34	50	18	49.2	58.8
Affective fatigue	Sucrose																														Placebo
Pre-drink	49.6	36	45.6	36	48	68.8	77.2	63.6	57.6	53.6	49.2	73.2	51.6	57.2	2	66	40	26.8	18.8	22.8	36.4	66.8	51.2	34	38.4	45.6	19.6	62.4	50	0	48.8	23.2	49.6	41.2	27.2	0	82.8	69.2	53.6	38	36.8	32	67.2	57.6	13.2	49.2	40.4	30.4	23.2
30 minutes	43.6	38	52	27.2	40.8	56.4	63.2	55.2	62.4	58.4	69.6	22.8	56.8	56.8	2	25.2	70.8	44	12.4	15.2	17.6	38	52.4	49.2	18	20.4	5.2	40	25.2	0	28.4	32.8	51.2	39.2	0	36	76	46.4	28.8	33.6	38.4	50	59.2	43.6	5.2	81.6	52.4	40	15.6
Post-test	41.2	12.8	50	56.4	35.6	23.2	52	46.8	57.2	52.8	54.8	0	51.2	32.4	1.2	66.8	4	44.8	26	18	13.6	3.6	67.6	36.8	58.4	18	12.8	81.6	77.2	0	50.4	33.2	58.8	59.2	31.6	71.6	59.2	39.2	46	56	57.6	51.2	66.4	51.2	71.2	66.4	56	38	12.8
Affective valence	Sucrose																														Placebo
Pre-drink	85.2	66.4	66.4	85.2	85.2	50	66.4	66.4	85.2	79.2	66.8	41.6	84.8	66.8	92	100	66.8	85.2	66.8	67.6	84.8	55.6	84.8	66.8	62.8	84.8	83.6	84.8	84.8	100	85.2	85.2	66.4	66.4	85.2	85.2	50	41.2	85.2	77.2	84.8	50	84.8	66.8	32.8	100	66.8	89.6	66.8
30 minutes	85.2	85.2	50	85.2	85.2	66.4	66.4	66.4	85.2	76.8	78.4	50	84.8	84.8	98.4	100	70	66.8	66.8	90.8	89.2	73.2	66.8	84.8	70.8	84.8	95.6	84.8	84.8	100	85.2	85.2	50	66.4	0	66.4	50	50	85.2	85.2	66.8	50	84.8	84.8	50	84.8	32.8	74.8	66.8
Post-test	85.2	85.2	66.4	85.2	85.2	82	66.4	66.4	85.2	74.4	72.8	0	84.8	83.2	85.2	84.8	77.6	76.8	66.8	84	84.8	80	50	66.8	82.4	90.8	100	66.8	50	100	66.4	85.2	42	85.2	84.8	85.2	66.4	50	85.2	76	66.8	66.8	84.8	76	50	84.8	66.8	79.6	66.8
[truncated: 41 more columns]
